# Supplementary material for: Aspergillus fumigatus Fumagillin Contributes to Host Cell Damage
Source: J Fungi (Basel). 2021 Nov 3;7(11):936. doi: 10.3390/jof7110936 (PMC8619997; doi:10.3390/jof7110936)
Supplement: Supplementary file 1 [file jof-07-00936-s001.zip]

Archive with 3 entries (2 files):
- jof-1392486-supplementary/
- jof-1392486-supplementary/Supplemetary Figures.pdf
- jof-1392486-supplementary/Table S1.xlsx
