# Supplementary material for: Aspergillus fumigatus Fumagillin Contributes to Host Cell Damage
Source: J Fungi (Basel). 2021 Nov 3;7(11):936. doi: 10.3390/jof7110936 (PMC8619997; doi:10.3390/jof7110936)
Supplement: Supplementary file 1 [file jof-07-00936-s001.zip › jof-1392486-supplementary/Table S1.xlsx]

## Sheet: Hoja1
Mouse Nº:	Weight day 0:
Jail Nº:
			Day
Observations	Symptoms	Score
Weight	Weight loss ≥ 25%	4
Appearance	Symptoms	Score
	Temporary discomfort after injection	1
Abnormal postures	Curved abdomen	2
	Stretched body	2
Locomotion	Paralysis	4
Skin	Change of skin consistency	1
	Brislty hair	2
Environmental	Symptoms	Score
Stool appearance	Normal	0
	Soft	1
	Diarrhea	2
	Presence of blood	3
	Diarreha > 48 horas	3
Food and drink	Temporary norexia after injection	1
	Recurrent anorexia	2
	No drink	3
Physiological	Symptoms	Score
Breath	Normal	0
	Tachypnea	1
	Dyspnea	2
	Great Dyspnea	3
Neurological	Symptoms	Score
	Tilt to one side	1
	Ataxia	2
	Jump	2
	Loss of balance	3
Behavior	Symptoms	Score
Spontaneous behaviour	Normal	0
	Temporary lethragy after injection	1
	Separated from the other mice	2
	Conitnuos lethargy	3
	Violent	3
	Repeat movements	1
Induced behaviour	Avoid induced movement	1
	No response to sounds	2
Physical manipulation		Score
Body shape	Cachexia	4
Ascites	No ascites	0
	Abdomen distension	2
	Increased of the body perimeter ≥ 20%	4
	Total score
Total Score	Decision you must make							Severity
0	No action
1 - 5	Monitore carefuly							Slight
>5	Increase the monitorin frequency							Moderate
6-10	Great suffered. Increase monitored frequency and depending of evolution considered euthanasia							Severe
> 10	Euthanasia							Euthanasia
Final point criteria	If a sympton valorated with 4 points is detected. Proceed with euthanasia							Euthanasia
